# Supplementary material for: Expression of Dopamine D1−4 and Serotonin 5-HT1A-3A Receptors in Blood Mononuclear Cells in Schizophrenia
Source: Front Psychiatry. 2021 Mar 10;12:645081. doi: 10.3389/fpsyt.2021.645081 (PMC7988204; doi:10.3389/fpsyt.2021.645081)
Supplement: Supplementary file 1 [file Data_Sheet_1.CSV]

Public repository address: https://notabug.org/AdamWysokinski/research_data
	AP	D1	D2	D3	D4	HT1AR	HT2AR	HT3AR
Q 1,8	q18	23.97	17.42	17.6	19.59	20.82	19.93	26.36
Q 0,9	q09	23.21	15.71	15.92	18.16	20.35	20.6	26.23
Q 0,45	q045	23.17	14.13	13.98	14.58	20.37	19.49	28.24
	control	23.94	18.67	18.83	21.17	20.07	20.95	26.02
H 4,5	h45	23.31	16.54	17.92	20.66	19.58	19.96	25.64
H 2,25	h225	22.15	16.44	17.48	20.68	20.27	19.4	25.73
H 1,12	h112	23.68	16.23	18.55	21.72	20.57	20.55	25.26
A 2,9	a29	22.69	18.1	17.3	21.5	19.75	19.48	26.44
A 1,45	a145	22.58	18.4	17.05	21.33	19.03	19.09	25.8
A 0,725	a0725	23.08	18.7	17.27	20.11	19.44	19.04	26.7
R 1,7	r17	23.63	18.9	17.57	21.2	19.47	19.76	26.59
R 0,85	r085	23.83	17	18.79	21.74	19.46	18.2	26.24
R 0,425	r045	22.6	18.1	18.48	20.22	19.48	17.22	25.8
O 1	o1	22.8	18.2	17.6	20.03	19.14	20.84	26.77
O 0,5	o05	22.57	17.7	18.61	20.64	20.26	19.26	25.38
O 0,25	o025	22.29	17.4	18.74	21.87	19.79	19.59	26.18
C 2,8	c28	22.56	17.6	17.94	20.99	20.42	19.12	26.25
C 1,14	c114	23.55	17	17.8	20.95	20.39	20.93	25.65
C 0,7	c07	23.68	17.5	17.42	21	19.89	20.37	25.67
Q 1,8	q18	23.45	18.24	18.12	20.08	20.12	20.71	28.2
Q 0,9	q09	24.01	15.41	15.55	14.98	19.75	19.41	28.17
Q 0,45	q045	22.97	14.92	14.16	14.54	20.06	20.16	28.94
	control	23.6	18.49	18.69	20.93	20.1	20.65	28.62
H 4,5	h45	23.77	18.69	18.18	20.86	20.48	20.29	28.21
H 2,25	h225	22.17	17.26	18.15	21.27	20.63	20.77	28.46
H 1,12	h112	22.85	17.16	17.84	20.75	21.32	19.3	28.12
A 2,9	a29	22.83	17	18.69	20.15	19.78	19.25	28.71
A 1,45	a145	22	17.08	18.02	21.51	20.57	20.32	28.14
A 0,725	a0725	23.54	18.02	17.14	21.56	19.98	20.72	28.17
R 1,7	r17	23.22	17.48	18.86	21.47	20.1	21.92	28.19
R 0,85	r085	22.27	18.82	17.07	20.49	20.97	21.31	28.23
R 0,425	r045	22.17	18.93	17.67	20.07	19.97	18.49	28.11
O 1	o1	23.69	17.51	18.33	21.69	20.58	20.3	28.02
O 0,5	o05	22.79	18.32	17.17	21.6	20.22	19.27	27.97
O 0,25	o025	22.37	18	17.97	21.72	20.62	20.56	28.24
C 2,8	c28	23.15	18.68	18.72	21.91	19.99	20.64	28.16
C 1,14	c114	22.36	17.28	17.96	20.11	19.26	20.84	28.3
C 0,7	c07	22.79	17.5	18.48	21.82	19.75	19.34	28.25
Q 1,8	q18	23.53	17.66	18.05	20.51	19.95	20.27	28.34
Q 0,9	q09	23.91	15.67	15.18	15.93	19.22	19.05	28.03
Q 0,45	q045	24.03	14.19	14.24	14.76	19.63	19.72	27.16
	control	23.13	18.17	18.37	20.55	20.47	19.03	28
H 4,5	h45	22.57	14.17	17.99	20.65	20.01	20.52	26.86
H 2,25	h225	23.49	14.77	18.29	20.17	20.32	19.09	26.99
H 1,12	h112	23.46	14.99	17.18	21.07	22.51	20.52	27.68
A 2,9	a29	22.83	17.23	18.01	20.48	20.71	20.58	27.28
A 1,45	a145	22.44	19	17.54	20.58	20.69	19.48	27.95
A 0,725	a0725	23.95	17.49	17.46	20.61	20.77	19.4	26.55
R 1,7	r17	22.31	18.89	18.23	20.36	20.17	19.65	26.65
R 0,85	r085	22.17	17.04	18.71	21.24	19.27	19.6	27.52
R 0,425	r045	23.14	18.22	17.49	20.3	20.04	18.89	26.15
O 1	o1	23.48	17.1	18.75	20.21	19.21	18.6	28
O 0,5	o05	22.5	17.63	18.58	21.39	19.1	20.11	26.65
O 0,25	o025	22.28	18.07	18	21.89	19.83	20.58	26.42
C 2,8	c28	23.02	18.03	17.09	21.45	19.3	20.31	26.02
C 1,14	c114	23.61	17.03	17.09	21.83	20.8	19.98	27.28
C 0,7	c07	23.59	17.04	17.85	20.64	19.01	20.35	26.07
Q 1,8	q18	22.17	17.87	17.94	20.45	19.15	20.52	28.02
Q 0,9	q09	22.08	14.85	15.04	17.09	18.67	20.99	27.09
Q 0,45	q045	23.02	14.12	14.79	16.56	18.54	20.75	27.77
	control	22.73	17.92	18.11	20.22	19.07	20.72	27.45
H 4,5	h45	22.11	14.83	17.33	21.04	20.12	20.96	28.4
H 2,25	h225	23.15	14.13	18.8	21.99	20.54	19.62	28.54
H 1,12	h112	23.87	14.66	17.06	21.2	21.44	20.5	27.57
A 2,9	a29	23.19	18.9	18.11	21.79	20.98	19.32	27.79
A 1,45	a145	23.45	17.85	17.2	20.83	19.14	19.57	27.82
A 0,725	a0725	22.87	18.74	18.8	21.56	20.44	19.63	28.84
R 1,7	r17	22.94	18.21	17.49	20.6	19.11	19.34	27.88
R 0,85	r085	22.76	17.13	17.3	21.62	20.22	17.99	27.37
R 0,425	r045	23.53	17.1	17.67	21.5	19.13	17.15	27.47
O 1	o1	23.1	17.86	18.06	20.89	20.48	20.46	27.61
O 0,5	o05	23.19	17.6	18.67	21.27	20.31	19.22	27.96
O 0,25	o025	22.77	17.56	17.31	21.39	19.87	20.97	28.28
C 2,8	c28	22.94	17.07	17.77	20.54	19.2	19.29	27.86
C 1,14	c114	22.6	18.47	17.22	21.59	21	20.98	27.99
C 0,7	c07	22.17	17.47	18.95	21.31	19.77	19.2	27.05
Q 1,8	q18	22.12	17.54	17.85	19.45	20.97	20.71	28.6
Q 0,9	q09	22.95	14.64	14.82	16.81	20.27	20.44	28.12
Q 0,45	q045	22.45	14.66	14.23	15.61	19.45	19.73	27.19
	control	22.27	17.61	17.79	19.84	19.35	20.24	26.86
H 4,5	h45	22.98	15.96	18.96	20.47	20.9	19.39	27.09
H 2,25	h225	22.87	15.38	17.38	20.06	19.84	20.36	27.27
H 1,12	h112	22.34	15.9	17.9	21.09	20.09	20.72	28.06
A 2,9	a29	22.56	18.44	18.44	20.47	20.59	20.13	27.3
A 1,45	a145	22.49	18.59	18.59	21.21	20.46	19.85	27.92
A 0,725	a0725	22.71	18.28	18.28	21.76	20.6	20.26	27.78
R 1,7	r17	22.09	18.42	18.42	20.61	19.58	20.82	28.81
R 0,85	r085	23.04	18.07	18.07	20.3	20.59	21.1	28
R 0,425	r045	22.74	17.7	17.7	20.08	19.83	21.67	28.87
O 1	o1	22.91	17.64	17.64	21.65	19.42	19.9	27.13
O 0,5	o05	22.52	18.07	18.07	21.23	20.02	19.18	27.15
O 0,25	o025	22.61	17.5	17.5	20.79	20.71	20.96	28.22
C 2,8	c28	22.27	18.3	18.3	21.28	19.02	19.49	27.03
C 1,14	c114	22.49	18.73	18.73	21.43	19.62	20.89	27.96
C 0,7	c07	22.69	18.59	18.59	20.76	19.27	20.77	28.14
