# Supplementary material for: Expression of Dopamine D1−4 and Serotonin 5-HT1A-3A Receptors in Blood Mononuclear Cells in Schizophrenia
Source: Front Psychiatry. 2021 Mar 10;12:645081. doi: 10.3389/fpsyt.2021.645081 (PMC7988204; doi:10.3389/fpsyt.2021.645081)
Supplement: Supplementary file 2 [file Data_Sheet_2.CSV]

Public repository address: https://notabug.org/AdamWysokinski/research_data
	AP	D1	D2	D3	D4	HT1AR	HT2AR	HT3AR
Q 0,9	q09	90	111	94	125	107	98	101
Q 1,8	q18	110	142	122	115	102	118	130
H 2,25	h225	89	130	97	118	88	105	106
H 4,5	h45	80	152	99	114	81	104	90
A 1,45	a145	82	92	110	90	88	88	83
A 2,9	a29	87	95	98	86	106	89	104
R 0,85	r085	90	101	99	105	98	110	99
R 1,7	r17	99	104	84	105	130	90	109
O 0,5	o05	106	89	92	97	102	109	95
O 1	o1	98	80	90	90	94	107	99
C 2,8	c28	94	104	105	92	91	95	110
C 1,14	c114	102	116	100	80	102	80	124
Q 0,9	q09	110	129	114	113	104	118	104
Q 1,8	q18	94	118	106	163	98	95	101
H 2,25	h225	102	120	110	102	102	99	106
H 4,5	h45	96	140	112	102	106	84	96
A 1,45	a145	100	109	110	110	108	104	105
A 2,9	a29	108	118	117	106	128	109	107
R 0,85	r085	115	84	106	86	112	88	120
R 1,7	r17	103	81	114	85	146	106	126
O 0,5	o05	94	85	101	93	94	101	106
O 1	o1	104	75	84	86	102	90	92
C 2,8	c28	97	94	93	86	115	99	112
C 1,14	c114	101	99	103	82	102	89	128
Q 0,9	q09	113	128	117	134	116	124	120
Q 1,8	q18	103	136	117	171	106	101	116
H 2,25	h225	106	127	118	114	104	102	115
H 4,5	h45	97	143	110	107	101	96	103
A 1,45	a145	102	113	123	112	115	109	110
A 2,9	a29	109	127	122	109	131	118	105
R 0,85	r085	114	111	108	104	127	112	128
R 1,7	r17	126	107	112	108	152	108	125
O 0,5	o05	102	83	104	94	104	108	98
O 1	o1	120	97	99	100	120	106	106
C 2,8	c28	121	110	107	100	109	111	118
C 1,14	c114	117	115	113	96	126	102	152
Q 0,9	q09	102	124	99	117	97	99	111
Q 1,8	q18	117	150	131	142	115	114	121
H 2,25	h225	102	135	104	115	96	100	109
H 4,5	h45	89	150	105	121	95	107	92
A 1,45	a145	88	98	100	97	97	96	87
A 2,9	a29	98	112	104	98	113	107	103
R 0,85	r085	87	103	102	92	108	102	109
R 1,7	r17	92	99	96	97	133	96	104
O 0,5	o05	99	91	97	96	99	100	101
O 1	o1	114	77	84	89	114	97	96
C 2,8	c28	109	100	105	89	104	103	116
C 1,14	c114	109	98	108	89	109	94	132
Q 0,9	q09	95	114	106	116	96	111	124
Q 1,8	q18	91	124	99	134	104	117	102
H 2,25	h225	91	123	101	111	100	104	104
H 4,5	h45	83	140	99	106	94	89	89
A 1,45	a145	93	93	117	91	102	93	100
A 2,9	a29	93	103	109	91	122	97	106
R 0,85	r085	104	91	105	93	105	98	99
R 1,7	r17	105	94	99	90	139	95	116
O 0,5	o05	99	87	101	95	101	112	100
O 1	o1	109	86	88	90	110	85	97
C 2,8	c28	99	92	90	83	86	107	114
C 1,14	c114	106	97	106	93	111	95	134
